# Supplementary material for: Spider Toxin SNX-482 Gating Modifier Spontaneously Partitions in the Membrane Guided by Electrostatic Interactions
Source: Membranes (Basel). 2022 Jun 6;12(6):595. doi: 10.3390/membranes12060595 (PMC9231009; doi:10.3390/membranes12060595)
Supplement: Supplementary file 1 [file membranes-12-00595-s001.zip]

Archive with 1 entries (1 files):
- membranes-1712456-supplementary.pdf
